# Supplementary material for: Surgical Trauma Gradient as an Independent Predictor of Postoperative Pain, Functional Recovery, and Complication Risk After Spine Surgery: A 2 × 2 Invasiveness Model with Psychosocial Interaction
Source: J Clin Med. 2026 Apr 22;15(9):3189. doi: 10.3390/jcm15093189 (PMC13163500; doi:10.3390/jcm15093189)
Supplement: Supplementary file 1 [file jcm-15-03189-s001.zip]

Archive with 4 entries (4 files):
- Supplementary Figure S1.png
- Supplementary Figure S1_Caption.pdf
- Supplementary Table S1.pdf
- Supplementary Table S2.pdf
